# Supplementary material for: Cemented versus Cementless Femoral Fixation for Elective Primary Total Hip Arthroplasty: A Nationwide Analysis of Short-Term Complication and Readmission Rates
Source: J Clin Med. 2023 Jun 9;12(12):3945. doi: 10.3390/jcm12123945 (PMC10299501; doi:10.3390/jcm12123945)
Supplement: Supplementary file 1 [file jcm-12-03945-s001.zip]

Archive with 1 entries (1 files):
- jcm-2442332-supplementary.pdf
